# Supplementary material for: Nanoporous Hollow Carbon Spheres Derived from Fullerene Assembly as Electrode Materials for High-Performance Supercapacitors
Source: Nanomaterials (Basel). 2023 Mar 5;13(5):946. doi: 10.3390/nano13050946 (PMC10005309; doi:10.3390/nano13050946)
Supplement: Supplementary file 1 [file nanomaterials-13-00946-s001.zip]

Archive with 1 entries (1 files):
- nanomaterials-2233786-supplementary.pdf
